# Supplementary material for: Fungal α-1,3-Glucan as a New Pathogen-Associated Molecular Pattern in the Insect Model Host Galleria mellonella
Source: Molecules. 2021 Aug 23;26(16):5097. doi: 10.3390/molecules26165097 (PMC8399224; doi:10.3390/molecules26165097)
Supplement: Supplementary file 1 [file molecules-26-05097-s001.zip]

Archive with 1 entries (1 files):
- molecules-1318690-supplementary.pdf
